# Supplementary material for: Young adult’s own and parental social characteristics predict injury morbidity: a register-based follow-up of 135 000 men and women
Source: BMC Public Health. 2015 Apr 28;15:429. doi: 10.1186/s12889-015-1763-9 (PMC4460703; doi:10.1186/s12889-015-1763-9)
Supplement: Additional file 1: Table A1. — Hazard ratios and 95% confidence intervals of hospital-treated injury by parental sociodemographic factors and age (17–19, 20–24, and 25–29 years) men, 1998–2008, Finland. Full model adjusted for current living arrangements, education and main economic activity. Table A2. Hazard ratios and 95% confidence intervals of hospital-treated injury by parental sociodemographic factors and age (17–19, 20–24, and 25–29 years) women, 1998–2008, Finland. Full model adjusted for current living arrangements, education and main economic activity. Table A3. Hazard ratios and 95% confidence intervals of hospital-treated injury by parental sociodemographic factors and injury type, men aged 17–29 years, 1998–2008 Finland. Full model adjusted for current living arrangements, education and main economic activity. Table A4. Hazard ratios and 95% confidence intervals of hospital-treated injury by parental sociodemographic factors and injury type, women aged 17–29 years, 1998–2008 Finland. Full model adjusted for current living arrangements, education and main economic activity. [file 12889_2015_1763_MOESM1_ESM.xlsx]

## Sheet: A1 age men
Table A1. Hazard ratios and 95% confidence intervals of hospital-treated injury by parental sociodemographic factors and age (17–19, 20–24, and 25–29 years)
men, 1998–2008, Finland. Full model adjusted for current living arrangements, education and main economic activity.
	17-19				20-24				25-29
	Crude		Full		Crude		Full		Crude		Full
Parental age at birth	HR	95% CI	HR	95% CI	HR	95% CI	HR	95% CI	HR	95% CI	HR	95% CI
Below 20 years	1.53	1.21,1.93	1.35	1.06,1.71	1.37	1.15,1.63	1.13	0.94,1.36	1.43	1.19,1.73	1.19	0.98,1.44
20–24	1.08	0.96,1.23	1.03	0.90,1.17	1.05	0.95,1.16	0.98	0.88,1.08	1.19	1.06,1.33	1.1	0.98,1.23
25–29	1		1		1		1		1		1
30–34	0.88	0.78,1.00	0.88	0.78,1.00	0.92	0.83,1.02	0.93	0.83,1.03	1.05	0.92,1.20	1.04	0.91,1.19
35–39	0.98	0.83,1.15	0.96	0.81,1.13	0.87	0.75,1.01	0.87	0.75,1.01	0.93	0.76,1.15	0.89	0.72,1.09
40 or more	0.92	0.67,1.26	0.89	0.64,1.22	1.09	0.83,1.42	1.08	0.82,1.41	1.09	0.76,1.54	0.95	0.66,1.36
Childhood family history
Intact two-parent family	1		1		1		1		1		1
Intact single-parent family	1.22	0.88,1.69	1.24	0.84,1.84	1.27	0.99,1.64	1.05	0.77,1.43	1.64	1.25,2.16	1.1	0.78,1.56
Disrupted two-parent family	1.05	0.91,1.22	1.05	0.88,1.24	1.09	0.97,1.23	0.94	0.82,1.09	1.41	1.23,1.62	1.04	0.87,1.26
Partnered single parent	1.33	0.99,1.79	1.21	0.89,1.62	1.21	0.95,1.53	1.03	0.81,1.31	1.42	1.12,1.79	1.15	0.90,1.46
Multiple changes	1.12	0.98,1.28	1.01	0.87,1.16	1.36	1.22,1.51	1.12	1.00,1.27	1.26	1.08,1.46	0.96	0.82,1.13
Non-family or unknown	0.88	0.62,1.24	0.73	0.51,1.05	1.21	0.92,1.60	0.91	0.69,1.22	1.53	1.09,2.15	0.97	0.67,1.39
Mother's occupational class at age 11–15
Upper non-manual	1		1		1		1		1		1
Lower non-manual	1.38	1.17,1.62	1.32	1.11,1.57	1.28	1.12,1.46	1.16	1.01,1.35	1.18	0.99,1.41	0.98	0.81,1.19
Manual	1.51	1.26,1.80	1.34	1.09,1.63	1.36	1.17,1.57	1.11	0.94,1.31	1.33	1.11,1.60	0.96	0.77,1.18
Farmers	1.24	0.95,1.62	1.19	0.85,1.66	1.12	0.91,1.38	1.19	0.91,1.55	1.24	0.98,1.57	1.39	1.01,1.89
Entrepreneurs	1.3	1.02,1.67	1.22	0.94,1.58	1.19	0.97,1.46	1.08	0.87,1.34	1.33	1.04,1.69	1.09	0.83,1.42
Other/unknown	1.35	1.12,1.64	1.17	0.94,1.45	1.29	1.09,1.52	1.02	0.85,1.23	1.57	1.27,1.94	1.04	0.82,1.32
Unknown (non-resident mother)	1.4	0.91,2.16	1.19	0.75,1.89	1.67	1.21,2.32	1.34	0.94,1.91	2.61	1.91,3.58	1.75	1.22,2.51
Father's occupational class at age 11–15
Upper non-manual	1		1		1		1		1		1
Lower non-manual	1	0.84,1.19	0.9	0.75,1.08	1.06	0.92,1.22	0.92	0.79,1.07	1.26	1.05,1.51	1.13	0.93,1.37
Manual	1.21	1.05,1.40	1.02	0.86,1.21	1.17	1.04,1.32	0.91	0.79,1.05	1.44	1.23,1.68	1.14	0.94,1.38
Farmers	1.04	0.83,1.31	0.98	0.73,1.31	0.92	0.76,1.11	0.77	0.60,0.99	1.1	0.88,1.39	0.77	0.56,1.05
Entrepreneurs	1.15	0.95,1.39	1.02	0.83,1.25	1.09	0.93,1.28	0.92	0.77,1.10	1.38	1.13,1.69	1.12	0.90,1.41
Other/unknown	1.23	1.02,1.49	1.05	0.85,1.30	1.2	1.02,1.42	0.93	0.77,1.12	1.89	1.53,2.33	1.4	1.10,1.78
Unknown (non-resident father)	1.12	0.92,1.37	0.87	0.67,1.14	1.22	1.04,1.44	0.94	0.76,1.17	1.78	1.46,2.17	1.25	0.95,1.65
Parental education at age 15
Higher education	1		1		1		1		1		1
Secondary education	1.14	1.03,1.27	1.01	0.89,1.15	1.21	1.11,1.32	1.1	0.99,1.22	1.32	1.18,1.47	1.06	0.93,1.22
Basic education	1.42	1.23,1.64	1.22	1.03,1.45	1.35	1.21,1.52	1.17	1.02,1.34	1.33	1.17,1.52	0.97	0.83,1.14
Parental income at ages 14-15
Highest quintile	1		1		1		1		1		1
Second quintile	1.01	0.86,1.17	0.92	0.78,1.08	1.1	0.97,1.25	0.99	0.87,1.13	1.15	0.98,1.35	1.02	0.86,1.20
Third quintile	1.01	0.87,1.18	0.88	0.74,1.04	1.05	0.92,1.19	0.9	0.78,1.03	1.2	1.02,1.41	0.98	0.82,1.17
Fourth quintile	1.06	0.91,1.24	0.89	0.75,1.06	1.07	0.94,1.22	0.86	0.75,1.00	1.32	1.13,1.55	1	0.83,1.19
Lowest quintile	1.16	1.00,1.35	0.94	0.78,1.12	1.21	1.07,1.38	0.92	0.79,1.07	1.58	1.35,1.84	1.06	0.88,1.27
Age at leaving parental home
Still at home	1		1		1		1		1		1
21 or older					1.04	0.92,1.17	1.18	0.96,1.46	1.13	0.96,1.33	1.36	1.07,1.73
20					0.98	0.86,1.11	1.12	0.91,1.38	1.17	0.96,1.42	1.33	1.02,1.73
19	1.23	0.93,1.62	0.64	0.31,1.32	1.3	1.15,1.47	1.38	1.12,1.68	1.31	1.06,1.61	1.36	1.03,1.79
18	1.33	1.07,1.66	0.68	0.34,1.36	1.57	1.36,1.82	1.5	1.21,1.86	1.71	1.36,2.14	1.57	1.17,2.11
17	1.32	1.01,1.74	0.74	0.38,1.46	1.65	1.33,2.03	1.58	1.21,2.06	2.09	1.56,2.79	1.66	1.16,2.37

## Sheet: A2 age women
Table A2. Hazard ratios and 95% confidence intervals of hospital-treated injury by parental sociodemographic factors and age (17–19, 20–24, and 25–29 years)
women, 1998–2008, Finland. Full model adjusted for current living arrangements, education and main economic activity.
	17-19				20-24				25-29
	Crude		Full		Crude		Full		Crude		Full
Parental age at birth	HR	95% CI	HR	95% CI	HR	95% CI	HR	95% CI	HR	95% CI	HR	95% CI
Below 20 years	1.28	0.82,1.99	1.05	0.67,1.65	1.49	1.11,1.98	1.3	0.97,1.75	1.28	0.95,1.72	1.09	0.80,1.48
20–24	1.43	1.17,1.75	1.31	1.07,1.62	1.19	1.01,1.40	1.12	0.95,1.33	0.96	0.80,1.15	0.9	0.75,1.09
25–29	1		1		1		1		1		1
30–34	1.13	0.93,1.38	1.13	0.92,1.38	1.05	0.89,1.24	1.04	0.88,1.24	0.87	0.70,1.07	0.86	0.70,1.06
35–39	1.09	0.83,1.43	1.09	0.83,1.43	0.77	0.58,1.01	0.75	0.57,0.98	0.9	0.65,1.24	0.87	0.63,1.21
40 or more	1.05	0.62,1.78	0.99	0.58,1.68	1.44	0.98,2.12	1.35	0.91,2.00	1.22	0.75,1.99	1.09	0.66,1.81
Childhood family history
Intact two-parent family	1		1		1		1		1		1
Intact single-parent family	1.73	1.05,2.87	2.16	1.19,3.90	1.16	0.73,1.83	1.04	0.61,1.76	1.57	1.01,2.44	1	0.58,1.71
Disrupted two-parent family	1.56	1.26,1.92	1.64	1.28,2.10	1.11	0.92,1.36	1	0.80,1.26	1.29	1.03,1.62	1	0.75,1.34
Partnered single parent	1.23	0.72,2.10	1.13	0.66,1.94	1.32	0.90,1.93	1.1	0.75,1.63	1.15	0.75,1.76	0.99	0.64,1.52
Multiple changes	1.52	1.24,1.86	1.37	1.10,1.70	1.46	1.23,1.74	1.17	0.97,1.41	1.51	1.22,1.87	1.2	0.95,1.51
Non-family or unknown	1.77	1.25,2.49	1.56	1.07,2.28	1.69	1.24,2.31	1.2	0.86,1.67	1.62	1.07,2.45	0.98	0.63,1.53
Mother's occupational class at age 11–15
Upper non-manual	1		1		1		1		1		1
Lower non-manual	1.15	0.90,1.48	1.11	0.85,1.45	1.06	0.86,1.31	1.05	0.84,1.33	1.14	0.88,1.47	1.07	0.81,1.43
Manual	1.16	0.88,1.53	1.01	0.73,1.39	1.12	0.89,1.42	1.03	0.79,1.36	1.27	0.96,1.68	1.12	0.81,1.56
Farmers	0.89	0.56,1.41	0.9	0.51,1.59	1.02	0.73,1.43	1.09	0.71,1.69	0.98	0.66,1.45	1.09	0.64,1.85
Entrepreneurs	0.89	0.58,1.36	0.82	0.52,1.27	1.24	0.91,1.69	1.24	0.89,1.72	1.13	0.77,1.67	1.19	0.79,1.79
Other/unknown	1.42	1.07,1.88	1.16	0.84,1.60	1.28	1.00,1.65	1.07	0.80,1.43	1.68	1.23,2.29	1.45	1.02,2.05
Unknown (non-resident mother)	1.29	0.59,2.84	0.86	0.38,1.92	1.4	0.73,2.71	1.25	0.63,2.46	1.21	0.55,2.63	1.03	0.45,2.37
Father's occupational class at age 11–15
Upper non-manual	1		1		1		1		1		1
Lower non-manual	0.98	0.74,1.29	0.96	0.71,1.28	0.96	0.77,1.21	0.91	0.72,1.16	1.14	0.88,1.48	1.07	0.81,1.42
Manual	1.17	0.93,1.48	1.06	0.80,1.40	1.01	0.83,1.22	0.88	0.69,1.12	1.1	0.88,1.38	0.94	0.71,1.25
Farmers	0.92	0.63,1.35	1.01	0.62,1.63	0.93	0.69,1.26	0.89	0.60,1.33	0.92	0.65,1.31	0.97	0.59,1.59
Entrepreneurs	1.06	0.78,1.44	1.03	0.74,1.44	0.86	0.66,1.11	0.77	0.57,1.02	0.85	0.61,1.18	0.81	0.57,1.16
Other/unknown	1.11	0.82,1.51	0.91	0.64,1.29	1.32	1.02,1.69	1.08	0.81,1.45	1.07	0.76,1.51	0.87	0.59,1.28
Unknown (non-resident father)	1.21	0.89,1.65	0.71	0.47,1.05	1.05	0.81,1.38	0.85	0.60,1.21	1.61	1.22,2.14	1.33	0.90,1.98
Parental education at age 15
Higher education	1		1		1		1		1		1
Secondary education	1.13	0.96,1.33	1.03	0.84,1.26	1.07	0.93,1.23	0.97	0.82,1.15	1.1	0.93,1.30	1.03	0.84,1.28
Basic education	1.35	1.06,1.72	1.16	0.88,1.54	1.14	0.94,1.38	0.97	0.78,1.22	1.19	0.97,1.46	1.03	0.81,1.33
Parental income at ages 14-15
Highest quintile	1		1		1		1		1		1
Second quintile	0.94	0.73,1.21	0.86	0.66,1.11	0.84	0.68,1.04	0.81	0.65,1.02	1.08	0.84,1.38	1.01	0.78,1.31
Third quintile	0.89	0.69,1.15	0.76	0.58,1.00	0.92	0.75,1.13	0.83	0.66,1.05	1.27	1.00,1.61	1.11	0.85,1.44
Fourth quintile	1.01	0.79,1.30	0.81	0.61,1.06	1.06	0.87,1.30	0.91	0.72,1.14	1.13	0.88,1.44	0.91	0.69,1.20
Lowest quintile	1.21	0.95,1.53	0.86	0.64,1.15	1.13	0.92,1.37	0.84	0.66,1.08	1.21	0.96,1.54	0.83	0.62,1.12
Age at leaving parental home
Still at home	1		1		1		1		1		1
20 or older					0.94	0.77,1.14	0.91	0.63,1.31	0.78	0.55,1.11	0.55	0.29,1.05
19	1.1	0.70,1.71	0.85	0.36,1.98	1.06	0.87,1.29	1.02	0.71,1.47	0.99	0.68,1.43	0.68	0.35,1.31
18	1.73	1.32,2.25	1.1	0.52,2.34	1.38	1.12,1.70	1.2	0.83,1.74	1.12	0.76,1.65	0.72	0.37,1.40
17	1.39	1.06,1.83	0.81	0.39,1.67	1.73	1.38,2.16	1.41	0.95,2.09	1.58	1.06,2.35	0.92	0.46,1.82

## Sheet: A3 cause men
Table A3. Hazard ratios and 95% confidence intervals of hospital-treated injury by parental sociodemographic factors and injury type, men aged 17–29 years, 1998–2008 Finland.
Full model adjusted for current living arrangements, education and main economic activity.
	Poisoning & self-harm, N=536				Assaults, N=378				Falls, N=1891				Traffic injuries, N=852				Other injuries, N=1867				Unknown cause, N=642
	Crude		Full		Crude		Full		Crude		Full		Crude		Full		Crude		Full		Crude		Full
Parental age at birth	HR	95% CI	HR	95% CI	HR	95% CI	HR	95% CI	HR	95% CI	HR	95% CI	HR	95% CI	HR	95% CI	HR	95% CI	HR	95% CI	HR	95% CI	HR	95% CI
Below 20 years	2.64	1.94,3.59	1.65	1.19,2.28	2.49	1.70,3.66	1.47	0.99,2.19	1.05	0.84,1.31	0.96	0.76,1.21	1.41	1.04,1.91	1.13	0.83,1.55	1.31	1.06,1.62	1.17	0.94,1.45	1.39	0.97,1.98	1.48	1.02,2.15
20–24	1.33	1.06,1.67	1.13	0.89,1.42	1.48	1.15,1.92	1.15	0.89,1.50	0.99	0.88,1.11	0.96	0.85,1.08	1.14	0.96,1.36	1.03	0.87,1.22	1.08	0.96,1.21	1.02	0.90,1.15	1.11	0.91,1.35	1.17	0.95,1.43
25–29	1		1		1		1		1		1		1		1		1		1		1		1
30–34	1.14	0.89,1.45	1.12	0.87,1.43	1.01	0.76,1.34	1.1	0.82,1.47	0.84	0.75,0.95	0.84	0.75,0.96	0.88	0.73,1.06	0.89	0.74,1.07	1.02	0.91,1.15	1.03	0.91,1.16	0.92	0.75,1.13	0.89	0.72,1.09
35–39	1.3	0.94,1.79	1.23	0.88,1.71	0.92	0.61,1.40	0.96	0.63,1.46	0.89	0.75,1.06	0.89	0.74,1.05	0.89	0.68,1.15	0.88	0.67,1.14	0.96	0.81,1.15	0.96	0.80,1.14	0.74	0.54,1.02	0.72	0.52,0.98
40 or more	1.11	0.56,2.17	0.87	0.44,1.73	0.43	0.14,1.36	0.39	0.12,1.25	1.22	0.92,1.62	1.24	0.93,1.65	0.88	0.53,1.46	0.84	0.50,1.39	1.11	0.81,1.51	1.08	0.79,1.48	0.65	0.34,1.27	0.66	0.34,1.30
Childhood family history
Intact two-parent family	1		1		1		1		1		1		1		1		1		1		1		1
Intact single-parent family	3.95	2.72,5.74	3.1	1.83,5.25	2.43	1.41,4.19	0.95	0.49,1.86	1.2	0.89,1.63	1.05	0.72,1.51	1.08	0.66,1.78	0.87	0.49,1.56	1.15	0.84,1.58	0.95	0.65,1.39	0.69	0.35,1.33	0.79	0.37,1.70
Disrupted two-parent family	2	1.57,2.54	1.35	1.01,1.82	1.35	0.98,1.86	0.71	0.48,1.06	1.07	0.93,1.23	0.98	0.83,1.17	1.19	0.97,1.46	1.02	0.79,1.31	1.1	0.96,1.27	0.98	0.82,1.17	1.03	0.81,1.30	1.12	0.84,1.49
Partnered single parent	2.67	1.82,3.92	1.68	1.13,2.48	2.34	1.44,3.80	1.45	0.89,2.39	1.12	0.85,1.48	1.06	0.80,1.41	1.33	0.90,1.95	1.11	0.75,1.64	1.02	0.76,1.37	0.91	0.68,1.23	1.29	0.82,2.01	1.12	0.71,1.77
Multiple changes	2.3	1.83,2.88	1.3	1.01,1.67	2.34	1.80,3.04	1.31	0.98,1.75	1.17	1.02,1.34	1.08	0.94,1.25	1.21	0.99,1.48	1	0.81,1.24	1.18	1.03,1.35	1.03	0.89,1.20	0.76	0.58,0.99	0.7	0.53,0.93
Non-family or unknown	2.34	1.38,3.96	0.78	0.44,1.40	3.22	1.96,5.31	1.71	0.99,2.96	0.81	0.55,1.19	0.73	0.49,1.09	1.4	0.89,2.19	1.06	0.66,1.71	1.05	0.74,1.47	0.88	0.61,1.25	0.73	0.37,1.41	0.6	0.30,1.19
Mother's occupational class at age 11–15
Upper non-manual	1		1		1		1		1		1		1		1		1		1		1		1
Lower non-manual	0.97	0.70,1.33	0.73	0.51,1.03	2.66	1.65,4.29	1.72	1.04,2.84	1.23	1.05,1.43	1.22	1.04,1.45	1.42	1.11,1.84	1.13	0.86,1.48	1.4	1.19,1.64	1.28	1.08,1.53	0.94	0.74,1.20	0.94	0.73,1.23
Manual	1.4	1.00,1.94	0.85	0.58,1.25	2.97	1.81,4.89	1.32	0.76,2.28	1.33	1.12,1.57	1.27	1.04,1.54	1.71	1.31,2.24	1.13	0.83,1.54	1.35	1.13,1.62	1.14	0.93,1.40	1	0.77,1.31	0.98	0.72,1.34
Farmers	0.91	0.55,1.50	1.01	0.53,1.95	1.74	0.88,3.45	1.41	0.62,3.23	1.08	0.84,1.37	1.37	1.00,1.88	1.59	1.11,2.26	1.36	0.86,2.14	1.43	1.13,1.81	1.31	0.97,1.77	0.7	0.44,1.09	0.95	0.53,1.70
Entrepreneurs	0.86	0.52,1.43	0.64	0.37,1.10	2.73	1.49,5.03	1.73	0.90,3.30	1.15	0.91,1.45	1.18	0.92,1.52	1.39	0.97,2.01	0.98	0.66,1.45	1.32	1.03,1.68	1.2	0.93,1.55	1.27	0.90,1.80	1.31	0.90,1.91
Other/unknown	2.27	1.61,3.20	1.06	0.71,1.57	3.32	1.96,5.63	1.19	0.67,2.13	1.15	0.94,1.40	1.07	0.86,1.33	1.37	1.00,1.86	0.9	0.64,1.27	1.43	1.17,1.75	1.2	0.96,1.50	0.83	0.60,1.14	0.92	0.64,1.32
Unknown (non-resident mother)	4.81	3.05,7.60	1.69	0.97,2.95	3.65	1.53,8.71	1.95	0.77,4.98	1.41	0.95,2.10	1.33	0.87,2.04	2.07	1.18,3.61	1.37	0.75,2.50	1.64	1.10,2.44	1.39	0.91,2.14	0.93	0.45,1.91	0.93	0.43,2.02
Father's occupational class at age 11–15
Upper non-manual	1		1		1		1		1		1		1		1		1		1		1		1
Lower non-manual	1.56	1.10,2.23	1.29	0.88,1.89	1.7	1.06,2.71	1.16	0.71,1.89	1	0.85,1.18	0.94	0.79,1.11	1.17	0.90,1.54	0.95	0.71,1.26	1.12	0.95,1.33	1	0.83,1.19	0.86	0.66,1.12	0.83	0.63,1.10
Manual	1.72	1.26,2.35	1.06	0.73,1.55	2.64	1.77,3.95	1.42	0.89,2.28	1.1	0.96,1.26	0.99	0.84,1.17	1.54	1.22,1.93	1.02	0.77,1.34	1.23	1.07,1.43	1.03	0.86,1.23	0.9	0.72,1.12	0.79	0.60,1.05
Farmers	1.14	0.70,1.87	0.9	0.47,1.71	1.37	0.74,2.55	0.92	0.43,1.99	0.79	0.63,0.99	0.68	0.50,0.91	1.32	0.95,1.85	0.86	0.56,1.33	1.23	0.99,1.51	1.04	0.79,1.38	0.59	0.39,0.89	0.58	0.34,1.00
Entrepreneurs	1.58	1.07,2.34	1.23	0.80,1.90	2.03	1.23,3.35	1.19	0.69,2.06	0.95	0.79,1.15	0.88	0.72,1.08	1.7	1.28,2.24	1.27	0.93,1.73	1.17	0.97,1.42	1.02	0.83,1.26	0.97	0.73,1.30	0.86	0.62,1.20
Other/unknown	3.27	2.29,4.66	1.64	1.08,2.48	3.53	2.21,5.65	1.73	1.02,2.96	1.07	0.88,1.30	0.96	0.77,1.20	1.69	1.26,2.27	1.16	0.83,1.62	1.34	1.10,1.63	1.12	0.90,1.40	0.59	0.41,0.86	0.62	0.41,0.93
Unknown (non-resident father)	2	1.35,2.95	0.65	0.39,1.10	4.02	2.56,6.32	2.05	1.15,3.67	1.13	0.94,1.37	1	0.77,1.30	1.54	1.14,2.09	1.04	0.70,1.55	1.33	1.09,1.62	1.13	0.87,1.47	0.75	0.54,1.05	0.72	0.46,1.14
Parental education at age 15
Higher education	1		1		1		1		1		1		1		1		1		1		1		1
Secondary education	1.55	1.27,1.90	1.12	0.88,1.43	1.91	1.50,2.45	1.18	0.89,1.58	1.05	0.95,1.16	0.96	0.85,1.09	1.49	1.28,1.74	1.22	1.01,1.47	1.2	1.08,1.33	1.05	0.93,1.19	1.03	0.87,1.22	1.15	0.93,1.43
Basic education	1.65	1.28,2.12	0.88	0.65,1.20	2.29	1.70,3.09	1.22	0.86,1.72	1.21	1.06,1.39	1.08	0.92,1.26	1.66	1.36,2.03	1.27	1.01,1.61	1.23	1.07,1.41	1.01	0.86,1.19	1.2	0.96,1.52	1.43	1.09,1.88
Parental income at ages 14-15
Highest quintile	1		1		1		1		1		1		1		1		1		1		1		1
Second quintile	1.22	0.88,1.70	1.01	0.71,1.43	1.44	0.96,2.15	1.03	0.68,1.57	1.02	0.88,1.18	0.95	0.81,1.10	1.32	1.04,1.68	1.14	0.89,1.46	1.05	0.90,1.22	0.94	0.80,1.10	0.97	0.77,1.22	0.93	0.73,1.19
Third quintile	1.39	1.01,1.93	1.01	0.71,1.45	1.7	1.14,2.53	1.06	0.70,1.62	1.01	0.87,1.17	0.91	0.77,1.06	1.26	0.99,1.60	1	0.77,1.30	1.07	0.92,1.25	0.92	0.78,1.08	0.78	0.61,1.00	0.73	0.56,0.95
Fourth quintile	1.86	1.37,2.53	1.13	0.80,1.60	2.25	1.54,3.29	1.21	0.80,1.84	0.89	0.76,1.03	0.79	0.66,0.93	1.55	1.23,1.96	1.16	0.89,1.49	1.11	0.96,1.29	0.91	0.77,1.07	0.82	0.64,1.05	0.75	0.57,0.99
Lowest quintile	2.42	1.80,3.25	1.07	0.75,1.53	3.13	2.17,4.50	1.42	0.92,2.17	1.12	0.97,1.30	0.99	0.83,1.18	1.58	1.25,1.99	1.09	0.83,1.44	1.18	1.02,1.37	0.91	0.76,1.08	0.72	0.56,0.93	0.64	0.47,0.87
Age at leaving parental home
Still at home	1		1		1		1		1		1		1		1		1		1		1		1
21 or older	1.44	1.06,1.95	2.17	1.40,3.36	1.68	1.18,2.38	1.67	0.93,2.98	1.03	0.88,1.20	1.13	0.85,1.48	1.17	0.92,1.48	1.35	0.90,2.02	0.99	0.85,1.16	1.14	0.87,1.50	0.69	0.52,0.93	0.79	0.47,1.32
20	1.78	1.27,2.51	2.27	1.43,3.61	1.63	1.09,2.43	1.51	0.82,2.76	0.99	0.83,1.19	1.08	0.80,1.44	1.02	0.77,1.35	1.13	0.73,1.73	0.94	0.78,1.12	1.06	0.80,1.42	0.78	0.56,1.08	0.89	0.52,1.52
19	2.87	2.10,3.91	3.07	1.98,4.78	2.21	1.51,3.23	1.67	0.92,3.03	1.07	0.89,1.28	1.11	0.83,1.48	1.35	1.03,1.78	1.35	0.89,2.06	1.08	0.90,1.29	1.15	0.86,1.53	1.12	0.85,1.48	1.27	0.76,2.10
18	4	2.92,5.48	3.12	1.99,4.89	4.18	2.92,5.97	2.52	1.41,4.50	1.24	1.01,1.51	1.21	0.90,1.64	1.39	1.02,1.89	1.24	0.79,1.93	1.32	1.08,1.60	1.29	0.96,1.74	0.97	0.69,1.38	1.08	0.63,1.85
17	6	4.20,8.56	4.4	2.71,7.14	2.8	1.64,4.79	1.36	0.66,2.81	1.06	0.78,1.43	1.06	0.72,1.56	1.71	1.16,2.51	1.42	0.85,2.38	1.31	0.99,1.73	1.28	0.89,1.84	1.45	0.95,2.22	1.8	1.00,3.24

## Sheet: A4 cause women
Table A4. Hazard ratios and 95% confidence intervals of hospital-treated injury by parental sociodemographic factors and injury type, women aged 17–29 years, 1998–2008 Finland.
Full model adjusted for current living arrangements, education and main economic activity.
	Poisoning & self-harm, N=680				Assaults, N=67				Falls, N=685				Traffic injuries, N=356				Other injuries, N=458				Unknown cause, N=164
	Crude		Full		Crude		Full		Crude		Full		Crude		Full		Crude		Full		Crude		Full
Parental age at birth	HR	95% CI	HR	95% CI	HR	95% CI	HR	95% CI	HR	95% CI	HR	95% CI	HR	95% CI	HR	95% CI	HR	95% CI	HR	95% CI	HR	95% CI	HR	95% CI
Below 20 years	1.37	0.94,1.99	0.96	0.65,1.40	2.06	0.81,5.23	1.39	0.54,3.63	1.17	0.82,1.66	1.1	0.76,1.59	2.06	1.34,3.17	1.74	1.11,2.72	1.28	0.83,1.96	1.19	0.76,1.86	1.1	0.47,2.57	1.23	0.52,2.94
20–24	1.42	1.17,1.74	1.22	1.00,1.50	1.12	0.59,2.10	0.89	0.46,1.71	0.93	0.76,1.13	0.93	0.76,1.13	1.27	0.96,1.67	1.18	0.89,1.57	1.05	0.83,1.34	1.01	0.79,1.29	1.55	1.05,2.28	1.67	1.12,2.49
25–29	1		1		1		1		1		1		1		1		1		1		1		1
30–34	1.08	0.87,1.34	1.07	0.86,1.33	0.83	0.41,1.67	0.84	0.41,1.71	0.87	0.71,1.06	0.86	0.70,1.05	1.07	0.81,1.43	1.08	0.81,1.45	1.12	0.88,1.42	1.13	0.89,1.44	1.19	0.79,1.79	1.12	0.74,1.69
35–39	0.93	0.67,1.29	0.91	0.65,1.27	0.57	0.17,1.91	0.51	0.15,1.77	0.78	0.58,1.05	0.76	0.56,1.04	1.33	0.92,1.92	1.34	0.92,1.94	0.81	0.55,1.19	0.83	0.56,1.22	0.78	0.40,1.54	0.73	0.37,1.45
40 or more	2.15	1.44,3.22	1.68	1.10,2.57	2.94	0.99,8.71	2.39	0.77,7.41	0.74	0.40,1.35	0.71	0.39,1.31	0.79	0.32,1.93	0.77	0.31,1.90	0.98	0.50,1.93	1.03	0.52,2.03	1.04	0.32,3.36	0.95	0.29,3.10
Childhood family history
Intact two-parent family	1		1		1		1		1		1		1		1		1		1		1		1
Intact single-parent family	2.18	1.38,3.47	1.18	0.69,2.03	3.55	1.08,11.60	3.39	0.67,17.32	1.16	0.68,1.98	1.41	0.75,2.67	1.39	0.69,2.82	1.37	0.59,3.19	1	0.49,2.02	1.13	0.50,2.56	0.97	0.31,3.07	1.29	0.34,4.94
Disrupted two-parent family	1.52	1.21,1.92	1.05	0.79,1.38	1.54	0.74,3.22	1.19	0.51,2.80	1.2	0.96,1.51	1.31	1.00,1.72	1.23	0.90,1.68	1.15	0.79,1.66	1.19	0.90,1.57	1.24	0.88,1.73	1.3	0.84,2.01	1.51	0.89,2.54
Partnered single parent	1.78	1.13,2.78	1.36	0.86,2.15	2.48	0.76,8.13	1.55	0.46,5.20	1.17	0.74,1.85	1.12	0.71,1.79	1.14	0.58,2.22	0.94	0.48,1.84	0.66	0.31,1.40	0.63	0.29,1.33	1.34	0.54,3.28	1.22	0.49,3.02
Multiple changes	2.09	1.72,2.55	1.45	1.17,1.80	1.7	0.87,3.33	0.89	0.43,1.87	1.24	0.99,1.54	1.18	0.94,1.50	1.43	1.07,1.90	1.16	0.84,1.58	1.37	1.06,1.77	1.31	0.99,1.73	0.93	0.57,1.52	0.89	0.53,1.50
Non-family or unknown	2.68	1.93,3.71	1.53	1.06,2.20	1.88	0.55,6.49	0.78	0.21,2.81	1.18	0.76,1.83	1.13	0.71,1.80	1.34	0.77,2.36	0.85	0.47,1.55	1.57	0.97,2.53	1.37	0.82,2.30	1.57	0.73,3.37	1.24	0.54,2.84
Mother's occupational class at age 11–15
Upper non-manual	1		1		1		1		1		1		1		1		1		1		1		1
Lower non-manual	1.39	1.04,1.86	1.21	0.89,1.66	0.6	0.26,1.40	0.45	0.17,1.15	0.96	0.76,1.22	1	0.77,1.30	1.06	0.74,1.51	0.99	0.68,1.46	1.28	0.93,1.76	1.24	0.88,1.74	0.91	0.58,1.45	1.02	0.62,1.68
Manual	1.4	1.02,1.91	1.03	0.72,1.47	1.2	0.51,2.81	0.65	0.23,1.82	0.99	0.76,1.30	1.03	0.75,1.41	1.41	0.97,2.06	1.2	0.77,1.87	1.24	0.87,1.76	1.15	0.77,1.73	0.8	0.46,1.37	0.9	0.48,1.69
Farmers	0.57	0.32,1.01	0.6	0.30,1.19	0.68	0.18,2.64	0.38	0.07,2.16	1.02	0.70,1.49	1.2	0.72,2.00	1.22	0.71,2.08	1.19	0.58,2.42	1.29	0.81,2.07	1.58	0.85,2.93	0.86	0.38,1.94	0.76	0.27,2.16
Entrepreneurs	1.13	0.73,1.75	0.96	0.60,1.53	1.17	0.38,3.63	0.76	0.21,2.72	1.08	0.75,1.56	1.17	0.79,1.73	0.92	0.51,1.64	0.84	0.46,1.56	1.41	0.89,2.24	1.4	0.86,2.29	0.97	0.46,2.02	1.06	0.48,2.32
Other/unknown	2.13	1.55,2.93	1.33	0.93,1.92	1.87	0.78,4.53	0.83	0.29,2.40	1.15	0.86,1.55	1.2	0.86,1.67	1.35	0.89,2.06	1.1	0.68,1.78	1.25	0.84,1.86	1.17	0.75,1.81	0.9	0.50,1.64	1	0.51,1.96
Unknown (non-resident mother)	2.35	1.19,4.61	1.67	0.83,3.37					0.7	0.26,1.92	0.61	0.22,1.71	1.61	0.57,4.51	1.2	0.40,3.55	1.32	0.47,3.66	1.06	0.37,3.09	0.66	0.09,4.89	0.61	0.08,4.74
Father's occupational class at age 11–15
Upper non-manual	1		1		1		1		1		1		1		1		1		1		1		1
Lower non-manual	1.17	0.87,1.57	0.99	0.72,1.36	0.66	0.21,2.02	0.63	0.19,2.09	0.91	0.70,1.18	0.95	0.72,1.25	1.13	0.78,1.64	1.04	0.70,1.55	1.14	0.83,1.58	1.07	0.76,1.51	0.68	0.39,1.19	0.78	0.43,1.40
Manual	1.2	0.93,1.55	0.86	0.63,1.18	1.38	0.61,3.13	0.84	0.30,2.36	0.97	0.77,1.20	1.01	0.76,1.33	1.15	0.83,1.59	0.87	0.58,1.30	1.17	0.88,1.55	1.06	0.75,1.50	0.86	0.55,1.34	1.05	0.60,1.83
Farmers	0.68	0.44,1.07	0.84	0.49,1.45	1.36	0.43,4.28	1.22	0.28,5.36	0.94	0.67,1.33	0.99	0.61,1.58	1.09	0.67,1.78	0.85	0.44,1.65	1	0.65,1.55	0.83	0.46,1.50	1.09	0.56,2.14	1.69	0.70,4.09
Entrepreneurs	0.86	0.60,1.23	0.75	0.51,1.11	1.17	0.40,3.42	0.81	0.24,2.76	0.86	0.63,1.17	0.88	0.63,1.23	0.96	0.62,1.49	0.83	0.51,1.34	1.03	0.71,1.51	0.94	0.62,1.42	0.89	0.49,1.62	1.04	0.54,1.99
Other/unknown	1.71	1.26,2.34	1.11	0.78,1.58	2.54	1.00,6.50	1.52	0.49,4.70	0.97	0.70,1.33	1	0.69,1.43	1.07	0.68,1.70	0.75	0.44,1.25	0.9	0.58,1.38	0.78	0.48,1.25	1.02	0.55,1.89	1.32	0.66,2.66
Unknown (non-resident father)	1.93	1.43,2.61	1.2	0.81,1.78	1.81	0.65,5.04	0.6	0.14,2.56	0.98	0.72,1.35	0.83	0.55,1.27	1.15	0.74,1.80	0.7	0.39,1.26	1.07	0.72,1.60	0.84	0.50,1.41	0.89	0.48,1.67	0.94	0.41,2.16
Parental education at age 15
Higher education	1		1		1		1		1		1		1		1		1		1		1		1
Secondary education	1.21	1.02,1.44	1.06	0.85,1.31	1.73	0.97,3.08	1.26	0.61,2.61	0.96	0.82,1.13	0.94	0.77,1.16	1.22	0.97,1.54	1.06	0.79,1.41	1.08	0.88,1.33	1.01	0.78,1.29	0.94	0.67,1.31	0.94	0.62,1.43
Basic education	1.62	1.29,2.03	1.19	0.91,1.55	1.79	0.86,3.71	1.13	0.46,2.74	1.03	0.82,1.29	1	0.76,1.30	1.26	0.92,1.73	1.04	0.71,1.51	1.07	0.81,1.42	0.98	0.70,1.36	0.77	0.46,1.29	0.79	0.44,1.41
Parental income at ages 14-15
Highest quintile	1		1		1		1		1		1		1		1		1		1		1		1
Second quintile	1.34	1.01,1.77	1.22	0.91,1.63	1.62	0.67,3.94	1.44	0.56,3.71	0.82	0.65,1.05	0.79	0.62,1.02	0.73	0.50,1.07	0.71	0.48,1.05	1.06	0.79,1.43	0.98	0.72,1.34	0.49	0.29,0.82	0.47	0.27,0.82
Third quintile	1.2	0.90,1.59	0.93	0.68,1.26	1	0.38,2.63	0.71	0.24,2.05	0.9	0.71,1.14	0.84	0.65,1.09	1.1	0.78,1.54	1.01	0.69,1.46	1.07	0.80,1.45	0.96	0.70,1.33	0.79	0.50,1.25	0.72	0.43,1.19
Fourth quintile	1.46	1.11,1.92	1.02	0.75,1.39	1.32	0.53,3.28	0.74	0.26,2.07	0.87	0.68,1.10	0.77	0.59,1.01	1.32	0.95,1.83	1.16	0.79,1.69	0.94	0.69,1.28	0.82	0.58,1.15	0.82	0.53,1.29	0.7	0.41,1.18
Lowest quintile	1.77	1.37,2.30	0.95	0.68,1.31	2.55	1.12,5.80	1.04	0.39,2.80	0.9	0.71,1.14	0.74	0.55,0.99	1.25	0.89,1.74	1.03	0.68,1.55	1.11	0.83,1.49	0.91	0.64,1.31	0.63	0.39,1.02	0.47	0.26,0.87
Age at leaving parental home
Still at home	1		1		1		1		1		1		1		1		1		1		1		1
20 or older	1.09	0.81,1.46	0.73	0.41,1.31	0.66	0.23,1.92	1.92	0.44,8.33	0.81	0.62,1.05	0.88	0.54,1.45	1	0.68,1.45	0.57	0.24,1.39	0.8	0.58,1.10	0.6	0.31,1.19	0.9	0.53,1.53	0.72	0.24,2.23
19	1.44	1.08,1.93	0.86	0.48,1.54	3.42	1.43,8.15	7.98	2.09,30.51	0.99	0.76,1.30	1.09	0.66,1.80	0.94	0.63,1.39	0.51	0.21,1.25	0.83	0.59,1.17	0.62	0.31,1.24	0.84	0.48,1.46	0.69	0.22,2.13
18	2.22	1.69,2.92	1.13	0.64,1.99	2.88	1.19,6.98	4.92	1.30,18.70	1.15	0.87,1.52	1.22	0.73,2.02	1.06	0.70,1.60	0.52	0.21,1.27	1.15	0.82,1.62	0.81	0.41,1.61	0.83	0.45,1.54	0.69	0.21,2.20
17	2.51	1.89,3.32	1.07	0.60,1.91	5	2.09,11.94	7.95	2.08,30.41	1.03	0.74,1.42	1.04	0.60,1.78	2.01	1.40,2.87	0.98	0.41,2.35	1.22	0.84,1.77	0.79	0.39,1.61	1.47	0.84,2.58	1.14	0.37,3.52
